# Supplementary material for: Analysis of Greek prehistoric combat in full body armour based on physiological principles: A series of studies using thematic analysis, human experiments, and numerical simulations
Source: PLoS One. 2024 May 22;19(5):e0301494. doi: 10.1371/journal.pone.0301494 (PMC11111059; doi:10.1371/journal.pone.0301494)
Supplement: S1 File — (ZIP) [file pone.0301494.s001.zip]

Archive with 1 entries (1 files):
- Details on the rationale, methods, and results of the study.docx
